# Supplementary material for: The New Normalcy in Dentistry after the COVID-19 Pandemic: An Italian Cross-Sectional Survey
Source: Dent J (Basel). 2021 Jul 31;9(8):86. doi: 10.3390/dj9080086 (PMC8391335; doi:10.3390/dj9080086)
Supplement: Supplementary file 1 [file dentistry-09-00086-s001.zip]

Archive with 1 entries (1 files):
- dentistry-1277015-supplementary.pdf
